# Supplementary material for: Spectroscopic and Physicochemical Investigations of Azomethines with Triphenylamine Core towards Optoelectronics
Source: Materials (Basel). 2022 Oct 15;15(20):7197. doi: 10.3390/ma15207197 (PMC9612165; doi:10.3390/ma15207197)
Supplement: Supplementary file 1 [file materials-15-07197-s001.zip]

Archive with 1 entries (1 files):
- materials-1919084-supplementary.pdf
